# Supplementary material for: Radical Scavenging Activity and Pharmacokinetic Properties of Coumarin–Hydroxybenzohydrazide Hybrids
Source: Int J Mol Sci. 2022 Jan 1;23(1):490. doi: 10.3390/ijms23010490 (PMC8745304; doi:10.3390/ijms23010490)
Supplement: Supplementary file 1 [file ijms-23-00490-s001.zip]

Archive with 1 entries (1 files):
- ijms-1517320-supplementary.pdf
